# Supplementary material for: Association Studies of Environmental Exposures, DNA Methylation and Children’s Cognitive, Behavioral, and Mental Health Problems
Source: Front Genet. 2022 Mar 31;13:871820. doi: 10.3389/fgene.2022.871820 (PMC9074894; doi:10.3389/fgene.2022.871820)
Supplement: Supplementary file 1 [file DataSheet1.zip]

Archive with 17 entries (16 files):
- Supplementary Materials/
- Supplementary Materials/Supplement_Figure_S2.png
- __MACOSX/Supplementary Materials/._Supplement_Figure_S2.png
- Supplementary Materials/Supplement_Figure_S1.pdf
- __MACOSX/Supplementary Materials/._Supplement_Figure_S1.pdf
- Supplementary Materials/Supplement_SE_EWAS_res.xlsx
- __MACOSX/Supplementary Materials/._Supplement_SE_EWAS_res.xlsx
- Supplementary Materials/Supplement_SB_keyword_pathway.csv
- __MACOSX/Supplementary Materials/._Supplement_SB_keyword_pathway.csv
- Supplementary Materials/Supplement_Table_S1.docx
- __MACOSX/Supplementary Materials/._Supplement_Table_S1.docx
- Supplementary Materials/Supplement_SC_Step2.xlsx
- __MACOSX/Supplementary Materials/._Supplement_SC_Step2.xlsx
- Supplementary Materials/Supplement_SA_pathway_example.docx
- __MACOSX/Supplementary Materials/._Supplement_SA_pathway_example.docx
- Supplementary Materials/Supplement_SD_Step3.xlsx
- __MACOSX/Supplementary Materials/._Supplement_SD_Step3.xlsx
