# Supplementary material for: Association Studies of Environmental Exposures, DNA Methylation and Children’s Cognitive, Behavioral, and Mental Health Problems
Source: Front Genet. 2022 Mar 31;13:871820. doi: 10.3389/fgene.2022.871820 (PMC9074894; doi:10.3389/fgene.2022.871820)
Supplement: Supplementary file 1 [file DataSheet1.zip › Supplementary Materials/Supplement_SE_EWAS_res.xlsx]

## Sheet: Supplement_E_EWAS_res
All considered outcomes	# CpGs	# significant CpGs*
IQ full scale at age 5	379639	0
IQ full scale at age 7	379639	0
CBCL internalizing problems at age 7	379639	0
CBCL internalizing problems at age 9	379639	0
CBCL externalizing problems at age 7	379639	0
CBCL externalizing problems at age 9	379639	3
CBCL social problems at age 7	379639	0
CBCL social problems at age 9	379639	0
CBCL attention problems at age 7	379639	2
CBCL attention problems at age 9	379639	0
DSM ADHD at age 7	379639	1
DSM ADHD at age 9	379639	0
* at p<0.05 after accounting for multiple comparisons using FDR correction
y	x	Estimate	raw_p	p_BH
dsm_ADHD_raw_7	cg25719439	0.610759	1.1523e-07	0.0437459
CBCL_external_9	cg01854969	0.963853	5.61366e-08	0.0136763
CBCL_external_9	cg17948986	0.576003	7.20492e-08	0.0136763
CBCL_external_9	cg22507069	-0.807953	2.53652e-07	0.0320988
CBCL_attention_raw_7	cg16795290	0.663726	1.43716e-07	0.0445079
CBCL_attention_raw_7	cg14906905	0.452921	2.34475e-07	0.0445079
