# Supplementary material for: Association Studies of Environmental Exposures, DNA Methylation and Children’s Cognitive, Behavioral, and Mental Health Problems
Source: Front Genet. 2022 Mar 31;13:871820. doi: 10.3389/fgene.2022.871820 (PMC9074894; doi:10.3389/fgene.2022.871820)
Supplement: Supplementary file 1 [file DataSheet1.zip › Supplementary Materials/Supplement_SB_keyword_pathway.csv]

keyword	num_pathway	pathway_1	pathway_2	pathway_3	pathway_4	pathway_5	pathway_6	pathway_7	pathway_8	pathway_9	pathway_10	pathway_11	pathway_12	pathway_13	pathway_14	pathway_15	pathway_16	pathway_17	pathway_18	pathway_19	pathway_20	pathway_21	pathway_22	pathway_23	pathway_24	pathway_25	pathway_26	pathway_27	pathway_28	pathway_29	pathway_30
IQ	1	Chemical carcinogenesis (human) - 166
iq	0
ADHD	0
adhd	0
Child	0
child	0
Children	0
children	2	Transcriptional misregulation in cancer (human) - 384	Asthma (human) - 62
Asthma	1	Asthma (human) - 62
asthma	2	Th17 cell differentiation (human) - 214	Asthma (human) - 62
Attention	3	Neuroactive ligand-receptor interaction (human) - 682	Serotonergic synapse (human) - 230	Dopaminergic synapse (human) - 264
attention	1	Cholinergic synapse (human) - 226
Hyperactivity	0
hyperactivity	3	Neuroactive ligand-receptor interaction (human) - 682	Serotonergic synapse (human) - 230	Dopaminergic synapse (human) - 264
Intelligent	0
intelligent	0
Intelligence	0
intelligence	0
Anxious	0
anxious	0
Anxiety	0
anxiety	0
Depressed	0
depressed	1	Dilated cardiomyopathy (human) - 192
Depression	0
depression	2	Retrograde endocannabinoid signaling (human) - 296	Long-term depression (human) - 120
Depressive	0
depressive	1	Serotonergic synapse (human) - 230
Aggressive	0
aggressive	6	Proteoglycans in cancer (human) - 410	Glioma (human) - 150	Thyroid cancer (human) - 74	Bladder cancer (human) - 82	Chronic myeloid leukemia (human) - 152	Small cell lung cancer (human) - 184
Aggression	0
aggression	1	Staphylococcus aureus infection (human) - 192
Brain	5	mTOR signaling pathway (human) - 310	Focal adhesion (human) - 402	ECM-receptor interaction (human) - 176	Alzheimer disease (human) - 738	Alcoholism (human) - 374
brain	30	Steroid hormone biosynthesis (human) - 122	Mannose type O-glycan biosynthesis (human) - 46	Arachidonic acid metabolism (human) - 122	Pantothenate and CoA biosynthesis (human) - 42	Aminoacyl-tRNA biosynthesis (human) - 132	Calcium signaling pathway (human) - 480	cAMP signaling pathway (human) - 432	FoxO signaling pathway (human) - 262	Longevity regulating pathway - multiple species (human) - 124	Adrenergic signaling in cardiomyocytes (human) - 300	Cell adhesion molecules (human) - 298	Tight junction (human) - 338	Leukocyte transendothelial migration (human) - 228	Neurotrophin signaling pathway (human) - 238	Retrograde endocannabinoid signaling (human) - 296	Glutamatergic synapse (human) - 228	Cholinergic synapse (human) - 226	Dopaminergic synapse (human) - 264	Olfactory transduction (human) - 886	Estrogen signaling pathway (human) - 276	Prolactin signaling pathway (human) - 140	GnRH secretion (human) - 128	Alzheimer disease (human) - 738	Amyotrophic lateral sclerosis (human) - 728	Cocaine addiction (human) - 98	Amphetamine addiction (human) - 138	Nicotine addiction (human) - 80	African trypanosomiasis (human) - 74	Malaria (human) - 100	Glioma (human) - 150
Neurodevelopment	0
neurodevelopment	0
Neuron	1	Amyotrophic lateral sclerosis (human) - 728
neuron	9	Apoptosis (human) - 272	TNF signaling pathway (human) - 224	Glutamatergic synapse (human) - 228	Cholinergic synapse (human) - 226	Inflammatory mediator regulation of TRP channels (human) - 196	GnRH secretion (human) - 128	Amyotrophic lateral sclerosis (human) - 728	Spinocerebellar ataxia (human) - 286	Morphine addiction (human) - 182
Central nervous system	0
central nervous system	0
Autism	4	mTOR signaling pathway (human) - 310	Wnt signaling pathway (human) - 332	Cell adhesion molecules (human) - 298	Glutamatergic synapse (human) - 228
autism	0
ASD	0
asd	0
Social communication	0
social communication	0
Social	0
social	2	Melanogenesis (human) - 202	Oxytocin signaling pathway (human) - 308
