# Supplementary material for: Association Studies of Environmental Exposures, DNA Methylation and Children’s Cognitive, Behavioral, and Mental Health Problems
Source: Front Genet. 2022 Mar 31;13:871820. doi: 10.3389/fgene.2022.871820 (PMC9074894; doi:10.3389/fgene.2022.871820)
Supplement: Supplementary file 1 [file DataSheet1.zip › Supplementary Materials/Supplement_SC_Step2.xlsx]

## Sheet: IQ_full_5
method

## Sheet: IQ_full_7
method

## Sheet: CBCL_internal_7
method

## Sheet: CBCL_external_7
method

## Sheet: CBCL_internal_9
method

## Sheet: CBCL_external_9
method

## Sheet: dsm_ADHD_raw_7
method

## Sheet: dsm_ADHD_raw_9
method

## Sheet: CBCL_social_raw_7
method

## Sheet: CBCL_social_raw_9
method

[truncated: 2 more sheets: CBCL_attention_raw_7, CBCL_attention_raw_9]
